# Supplementary material for: The mlpt/Ubr3/Svb module comprises an ancient developmental switch for embryonic patterning
Source: eLife. 2019 Mar 21;8:e39748. doi: 10.7554/eLife.39748 (PMC6428570; doi:10.7554/eLife.39748)
Supplement: Source data 1. [file elife-39748-data1.xlsx]

## Sheet: Figure 1G
wildtype	mlpt-RNAi	ubr3-RNAi	svb-RNAi	svb-CRISPR
199	174	105	98	144
199	173	120	90	122
199	227	123	110	119
199	149	115	109	114
176	222	90	110	115
190	139	114	110	124
197	146	127	96	111
183	147	126	100	133
185	180	130	115	129
176	142	111	103	128
169	166	96	109	116
178	154	122	83	110
186	179	124	108	108
189	179	126	84	123
146	150	78	102	117
148	175	76	94	113
174	177	119	93	108
177	134	107	104	124
176	178	94	100	116
215	198	126	117	122
210	169	129		136
190				136
176				139
191				122
159				131
195				126
189				112
180
154	Figure 1G: Leg lengths (mM) in Wild type Tribolium larvae, and in each loss of function background (Mlpt RNAi, Svb RNAi, Ubr3 RNAi, SvbCRISPR) shown in Figure 1.

## Sheet: Figure 6G
ctrl	Svb	ACT	3Kmut	tal-/-	Tal-/- +Svb
1.4	31.3	34	2.7	0	1.6
3	7.5	23.8	3.1	7.4	0
0.4	41.9	27.6	2.3	5.1	4.3
0	23.4	71.3	1.6	5.8	7.4
4.7	29.2	48	3.8
6.5	19.3	39.1	7.3
7.4	15.4	55	8.3
Figure 6G: Percentage of embryos with segmentation defects. Unhatched embryos of each genotype were assessed by cuticle prep for segmentation defects. Numbers given are for independent collections of embryos, as assessed at larval hatching.

## Sheet: Figure 4 Sup1
wt	Of-mlpt	Of-svb	Of-ubr3
1130	1020	780	882
1170	944	807	838
1120	777	752	745		Figure 4-Supplement 1: Phenotypes of Of-mlpt, Of-svb and Of-ubr3 RNAi in Oncopeltus. Embryo lengths were measured from top of the head along the midline to the most posterior point in the embryo. Embryo lengths are indicated for Wild type, Of-mlpt RNAi, Of-svb RNAi and Of-ubr3 RNAi. Numbers for each RNAi class include all phenotypic classes shown in panels A-C".
1220	679	801	745
1200	681	751	857
1170	657	821	758
1230	756	758	737
1200	775	799	579
1260	637	812	687
1210	774	776	728
1200	744	839	669
1220	826	846	664
1210	598	824	641
1280	679	768	693
1140	727	729	605
1160	830	744	633
1290	693	749	667
1340	842	822	781
1360	785	759	764
1390	812	775	615
1380	715	798	848
1310	670	773	665
	894	675	744
	739	798	726
	864	822	645
	644	724	631
	667	817	588
	685	733	625
	670	792	631
	630	702	539
	801	774	787
	670	801	609
	698	737	478
	603	706	371
	733	673	499
	837	728	627
	738	726	488
	723	765	549
	756	715	512
	841	725	553
	667	684	500
	663	763	484
	575	705	558
	621	602	618
	548	585	552
	567	721	533
	534	662	556
	588	677	554
		738	425
		712	476
		773	524
		656	587
		673	395
		694	494
		651
		673
		661
		693
		532
		594
		673
		585
		670
		495
		681
		713
		598
		604
		684
		662
		662
		705
		599
		386
		292
		501
		611
		579
		450
		306
		507
		544
		535
		542
		547
		491
		546
		538
		587
		410
		608
		594
		573
		498
		523
		501
		519
		550
		543
		489
		543
		528
		502
		561
		491
		496

## Sheet: Figure 4 Sup2
	Gb-svb RNAi				Gb-mlpt RNAi				Gb-ubr3 RNAi
	unaffected	moderate	severe		unaffected	moderate	severe		unaffected	moderate	severe
	7	3	0		44	22	27		7	2	41
	0	11	10		5	27	1		1	0	8
	0	3	9		7	21	15
	3	18	17
	0	2	30
	0	7	26
total	10	44	92		56	70	43		8	2	49
	Figure 4- Supplement 2: Effects of RNAi knockdown of Gb-Svb, Gb-mlpt and Gb-ubr3. Numbers of embryos corresponding to each class shown in the figure are given here.

## Sheet: Figure 4 Sup3
	L1 ctrl	L1 Gb-svb	L2 ctrl	L2 Gb-svb	L3 ctrl	L3 Gb-svb
	654.677	667.208	1486.68	1097.08	1118.02	787.294
	655.193	703.625	1477.11	1140.07	1098.31	798.523
	703.592	613.286	1526.47	1163.85	1079.3	876.336
	681.974	595.484	1583.79	1174.73	1065.97	877.638
	661.618	628.915	1518.56	1303.18	1053.62	891.315
	650.868	659.842	1570.86	1308.82	1044.09	910.912
	653.535	632.765	1448.4	1324.98	1038.5	931.424
	602.158	621.231	1457.56	1329.75	1035.6	945.64
	651.226	605.829	1452.27	1336.39	1034.5	948.426
	653.14	593.31	1373.42	1345.13	1027.96	951.933
	684.983	640.598	1291.78	1361.38	1008.33	952.49
	719.582	615.39	1458.78	1394.04	1007.33	965.801
	646.151	617.178	1467.2	1395.03	1006.63	977.671
	609.505	619.492	1469.38	1398.38	1006.09	983.454
	620.745	613.308	1468.42	1409.55	1003.23	992.744
	631.446	631.457	1680.23	1431.24	1002.72	998.602
	636.479	756.703	1509.36	1445.63	994.663	1002.92
	638.17	691.578	1522.74	1447.18	992.865	1018.81
	679.776	661.025	1454.76	1480.69	991.562	1025.64
	695.66	587.967	1458.61	1497.08	985.443	1026.17
	655.837	631.09	1472.07	1539.09	973.495	1032.94
	635.703		1600.18		970.392
	727.747		1532.67		970.163
	693.435		1538.98		969.417
	662.019		1492.82		957.141
	654.494		1498.68		951.358
	652.851		1609.04		939.334
	682.095		1547.9		935.551
	640.325		1530.56		926.192
	780.67		1519.09		925.601
	663.546		1502.37		925.158
	641.606		1462.92		923.804
	691.893		1403.55		920.426
	647.158		1517.36		910.804
	691.735		1472.63		909.833
	661.397		1435.14		898.475
	708.516		1425.29		894.737
	674.695		1629.6		879.492
	Figure 4- supplementary Figure 3: Gerris Svb RNAi causes reduction in leg length. Measurements are given for each leg (L1-L3) in both Wild type and Gb-Svb RNAi animals.
